# Supplementary material for: Are the early childhood antecedents of men’s external locus of control similar to those of their female partners?
Source: Wellcome Open Res. 2021 Feb 2;3:28. Originally published 2018 Mar 15. [Version 2] doi: 10.12688/wellcomeopenres.14098.2 (PMC6182670; doi:10.12688/wellcomeopenres.14098.2)
Supplement: Supplementary file 1 [file wellcomeopenres-3-18294-s0000.tgz]

Archive with 1 entries (1 files):
- ccba4105-a40f-457d-967f-6b3d8be81c00.docx
